# Supplementary material for: No maternal or direct effects of ocean acidification on egg hatching in the Arctic copepod Calanus glacialis
Source: PLoS One. 2018 Feb 7;13(2):e0192496. doi: 10.1371/journal.pone.0192496 (PMC5802940; doi:10.1371/journal.pone.0192496)
Supplement: S1 Table — The first sheet, “info”, contains information on the ordering of the buckets and replicate flasks in the data sheets. Data sheets are arranged according to target buckets in the transplant (H meaning high pH and L meaning low pH). In each sheet the first column shows origin bucket label, the second column shows target bucket label, and the following columns show time (d) and number of unhatched eggs remaining at each sampling event. (XLSX) [file pone.0192496.s001.xlsx]

## Sheet: info
	sheets in this excel file refer to target buckets

## Sheet: H1
Origin	Target	time, d	unhatched eggs	time, d	unhatched eggs	time, d	unhatched eggs	time, d	unhatched eggs	time, d	unhatched eggs	time, d	unhatched eggs	time, d	unhatched eggs	time, d	unhatched eggs	time, d	unhatched eggs	time, d	unhatched eggs
H1	H1a	0	20	1.15556	21	1.68333	12	2.15278	10	2.68681	1	3.22153	0	3.73472	1	4.72292	0	5.78333	0	6.77083	0
H1	H1b	0	20	1.15069	16	1.69028	9	2.13333	8	2.68125	1	3.21528	2	3.72361	2	4.71597	2	5.77708	1	6.77708	0
H1	H1c	0	31
H2	H1a	0	21	0.952083	22	1.51389	19	1.96319	14	2.5125	5	3.05139	1	3.55764	1	4.54653	2	5.59444	1	6.59375	1
H2	H1b	0	29	0.871528	31	1.50833		1.96736	23	2.50903	4	3.02986	3	3.65347	2	4.55903	1	5.59306	1	6.59444	2
H2	H1c	0	29	0.975694	30	1.52847	29	1.9875	21	2.51181	5	3.04444	2	3.65903	0	4.56389	0	5.05903		6.60069	0
H3	H1a	0	16	0.822917	11	1.36181	12	1.82708	12	2.36944	6	2.90486	1	3.51597	3	4.42361	1	5.45764	2	6.45833	1
H3	H1b	0	14	0.825694	10	1.36736	8	1.81806	4	2.37639	2	2.89444	5	3.52014	0	4.42847	0	4.91458		6.45625	0
H3	H1c	0	3	0.819444	1	1.35972	2	1.80972	2	2.3625	1	2.90347	1	3.4	0	4.39653	0	4.90417		6.44583	0
L1	H1a	0	39	1.02847	31	1.56389	22	2.02222	16	2.57778	3							5.11181
L1	H1b	0	21	1.01389	20	1.57847	22	2.01944	12	2.57917	3	3.11458	4	3.62083	4	4.61597	0	5.67778	1	6.67569	0
L1	H1c	0	36	1.01528	35	1.57292	25	2.04236	9	2.57986	5	3.10903	5	3.61528	2	4.60278	2	5.66528	0	6.66597	0
L2	H1a	0	19	0.871528	12	1.41528	11	1.87292	9	2.40208	3	2.94028	2	3.45208	1	4.44375	1	5.50486	2	6.49375	0
L2	H1b	0	8	0.874306	6	1.44167	5	1.88472	4	2.43403	2	2.97917	1	3.48472	1	4.47153	0	5.525	1	6.52639	0
L2	H1c	0	12	0.878472	10	1.43125	5	1.88125	3	2.41042	3	2.94028	2	3.56806	3	4.46875	0	5.51111	1	6.50764	0
L3	H1a	0	26	0.761111	32	1.34097	28	1.80625	26	2.33194	16	2.85625	5	3.48056	3	4.38472	2	5.42222	0	6.43056	0
L3	H1b	0	0	0.753472	50	1.33819	34	1.79722	34	2.34583	24	2.87986	6	3.38611	5	4.38194	3	5.43542	2	6.43403	3
L3	H1c	0	0	0.771528	33	1.35069	27	1.79514	32	2.34306	17	2.88125	2	3.3875	3	4.37986	1	5.43264	1	6.43333	0

## Sheet: H2
Origin	Target	time, d	unhatched eggs	time, d	unhatched eggs	time, d	unhatched eggs	time, d	unhatched eggs	time, d	unhatched eggs	time, d	unhatched eggs	time, d	unhatched eggs	time, d	unhatched eggs	time, d	unhatched eggs	time, d	unhatched eggs
H1	H2a	0	20	1.20625	18	1.72986	8	2.20069	8	2.71319	0	3.30903	0	3.86181	1	4.81667	0	5.81528	0	6.23264
H1	H2b	0	18	1.21111	14	1.71181	9	2.16458	9	2.69931	1	3.29931	2	3.86389	1	4.80069	0	5.80208	0	6.22847
		0
H2	H2a	0	21	1.02361	15	1.52917	20	1.99028	17	2.52222	10	3.12014	2	3.67153	1	4.62014	3	5.61667	1	6.60764	1
H2	H2b	0		1.00347	22	1.52083	18	2.00347	4	2.51319	6	3.10903	1	3.69097	2	4.64236	3	5.60694	0	6.6	0
H2	H2c	0	30	1.02639	30	1.52917	32	2.01875	28	2.51806	5	3.12153	2	3.69306	0	4.61944	1	5.62569	0	6.61667	0
H3	H2a	0	9	0.903472	10	1.41458	8	1.89306	6	2.39792	2	3.00208	0	3.55625	0	4.49236	0	4.92292		5.92292
H3	H2b	0	12	0.879167	10	1.39861	11	1.84097	11	2.38194	5	2.97153	3	3.54653	1	4.47639	1	5.48472	0	6.46319	0
H3	H2c	0	16	0.9	18	1.40347	13	1.88125	13	2.39306	6	2.99653	3	3.57569	1	4.51667	1	5.49306	1	6.49097	1
L1	H2a	0	19	1.08611	21	1.60833	18	2.0875	30	2.60556	0	3.19097	0	3.75694	0	4.69028	0	5.68819	0	6.11944
L1	H2b	0	23	1.10972	28	1.61458	18	2.07361	11	2.60208	5	3.20903	4	3.78611	3	4.71736	0	5.70417	1	6.69583	1
L1	H2c	0	25	1.08611	29	1.59792	20	2.075	16	2.60347	4	3.19653	3	3.77431	1	4.70625	3	5.70069	0	6.68403	1
L2	H2a	0	20	0.941667	17	1.45833	14	1.925	13	2.44861	6	3.04097	1	3.59167	2	4.55	1	5.53819	1	6.53264	0
L2	H2b	0	11	0.927083	7	1.45069	7	1.92292	9	2.43542	4	3.01806	2	3.57361	1	4.52986	0	5.52153	0	5.95139
L2	H2c	0	12	0.934028	8	1.45347	6	1.92292	3	2.43611	3	3.03958	2	3.6125	1	4.54375	3	5.53264	3	6.52292	3
L3	H2a	0	34	0.865278	36	1.35625	26	1.84653	30	2.36736	19	2.95069	5	3.50278	0	4.45486	2	5.46319	4	6.44097	2
L3	H2b	0	30	0.856944	32	1.37153	29	1.84028	30	2.35347	18	2.95486	4	3.50556	4	4.46111	4	5.45556	2	6.44792	2
L3	H2c	0	33	0.861806	31	1.37014	34	1.84028	30	2.35764	22	2.94653	5	3.52292	7	4.45347	5	5.46042	5	6.45069	4

## Sheet: H3
Origin	Target	time, d	unhatched eggs	time, d	unhatched eggs	time, d	unhatched eggs	time, d	unhatched eggs	time, d	unhatched eggs	time, d	unhatched eggs	time, d	unhatched eggs	time, d	unhatched eggs	time, d	unhatched eggs	time, d	unhatched eggs
H1	H3a	0	33	1.28681	26	1.25		2.27153	14	2.875	1	3.40625	0	4.10694	0	4.90347	3	5.88403	2	6.86875	0
H1	H3b	0	25	1.28542	20	1.25		2.26667	14	2.87153	7	3.39306	1	4.11736	4	4.90625	3	5.89306	1	6.87708	1
		0
H2	H3a	0	18	1.06042	19	1.67431	21	2.03472	16	2.64028	2	3.18333	0	3.90694	0	4.68958	0	5.03333	0	6.03333
H2	H3b	0	27	1.06736	25	1.03333		2.05278	21	2.65417	5	3.17014	3	3.89722	3	4.69236	3	5.67083	1	6.65069	1
H2	H3c	0	37	1.08542	37	1.70903	38	2.06944	30	2.68542	7	3.20764	5	3.93056	5	4.71181	6	5.69653	6	6.67917	4
H3	H3a	0	5	0.910417	6	1.59861	4	1.90486	4	2.51042	1	3.02361	2	3.77639	1	4.56111	2	5.54444	1	6.51181	1
H3	H3b	0	11	0.925694	14	0.903472		1.92778	11	2.5125	3	3.04514	3	3.77986	1	4.55	1	5.54792	1	6.52917	1
H3	H3c	0	16	0.932639	15	1.58472	9	1.92917	9	2.52153	6	3.04931	1	3.78264	1	4.55625	2	5.53958	1	6.52431	0
L1	H3a	0	38	1.15	27	1.8	19	2.12847	16	2.74028	4	3.26389	3	3.99375	2	4.77639	2	5.76181	1	6.73611	2
L1	H3b	0	33	1.15278	27	1.82986	25	2.13542	17	2.73681	7	3.28819	9	3.99236	2	4.78194	2	5.76528	2	6.75556	2
L1	H3c	0	24	1.15208	27	1.77639	24	2.14722	7	2.74861	3	3.26736	4	3.98958	2	4.78681	3	5.76736	1	6.74583	1
L2	H3a	0	15	1.00347	13	1.64444	9	1.98194	6	2.58264	2	3.12431	3	3.84722	2	4.61944	2	5.61319	1	6.58819	2
L2	H3b	0	14	0.993056	14	1.65694	10	1.98611	11	2.60069	4	3.12014	3	3.8375	6	4.62014	2	5.60694	2	6.59028	2
L2	H3c	0	13	1.01181	14	1.65208	12	1.97639	9	2.59583	11	3.11875	2	3.83472	1	4.63333	5	5.61181	1	6.59722	1
L3	H3a	0	34	0.89375	41	1.52153	41	1.90069	24	2.49236	13	3.02292	5	3.73125	2	4.53819	2	5.51944	1	6.49931	0
L3	H3b	0	24	0.909722	30	1.51667	24	1.89167	25	2.50486	10	3.02292	9	3.75556	3	4.54306	6	5.52083	2	6.50486	1
L3	H3c	0	34	0.899306	35	1.56042	29	1.87847	20	2.50069	6	3.025	5	3.75417	5	4.54236	6	5.52431	4	6.50139	3

## Sheet: L1
Origin	Target	time, d	unhatched eggs	time, d	unhatched eggs	time, d	unhatched eggs	time, d	unhatched eggs	time, d	unhatched eggs	time, d	unhatched eggs	time, d	unhatched eggs	time, d	unhatched eggs	time, d	unhatched eggs	time, d	unhatched eggs
H1	L1a	0	24	1.31111	18	1.84861	14	2.28264	9	2.83194	1	3.375	1	4.0625	0	4.88125	0	5.24583		6.24583
H1	L1b	0	10	1.30833	11	1.87014	8	2.27569	5	2.8375	3	3.36806	1	4.05486	1	4.87708	1	5.85764	1	6.84792	1
		0
H2	L1a	0	19	1.09444	24	1.65278	18	2.08194	14	2.64375	2	3.18125	3	3.83819	3	4.67778	1	5.66389	0	6.65278	1
H2	L1b	0	21	1.10903	14	1.67917	17	2.08611	7	2.62639	2	3.17153	0	3.85	1	4.68611	1	5.67083	0	6.65	1
H2	L1c	0	26	1.09375	31	1.64167	26	2.06319	21	2.62222	5	3.15	4	3.80347	4	4.66458	2	5.64306	2	6.62083	1
H3	L1a	0	10	0.953472	12	1.51806	14	1.93472	8	2.50417	3	3.03819	0	3.72153	1	4.54306	0	5.52292	0	5.90694
H3	L1b	0	17	0.95625	14	1.52292	11	1.95069	10	2.49236	4	3.01944	1	3.73958	1	4.53333	1	5.52847	1	6.50278	1
H3	L1c	0	13	0.986806	16	1.55347	11	1.95139	11	2.50694	2	3.04306	1	3.72153	0	4.55347	2	5.53403	0	6.53056	2
L1	L1a	0	32	1.18125	29	1.75417	25	2.17569	28	2.72569	8	3.25139	5	3.95972	3	4.75486	0	5.75486	1	6.73125	0
L1	L1b	0	37	1.16806	32	1.73125	18	2.15	18	2.69236	12	3.22431	4	3.94722	5	4.73333	5	5.72917	2	6.70833	4
L1	L1c	0	20	1.15972	13	1.72569	18	2.13681	17	2.69028	5	3.23056	7	3.89236	5	4.72778	4	5.72014	3	6.69028	2
L2	L1a	0	20	1.02708	18	1.60278	13	2.025	8	2.57778	2	3.11181	1	3.79514	1	4.61944	0	5.59792	0	5.98194
L2	L1b	0	17	1.01736	17	1.58333	15	1.99653	8	2.53472	2	3.07917	2	3.78403	0	4.59097	1	5.57917	1	6.54931	0
L2	L1c	0	19	1.01597	16	1.57569	15	2.00278	9	2.55278	0	3.08472	0	3.76875	0	4.60347	1	5.58403	0	6.56458	0
L3	L1a	0	22	0.933333	23	1.49167	18	1.91389	17	2.46736	8	3.00556	3	3.68819	2	4.52014	2	5.49722	1	6.46944	1
L3	L1b	0	24	0.93125	22	1.50694	24	1.92222	18	2.44931	8	2.99861	4	3.70417	5	4.50486	4	5.49097	2	6.475	2
L3	L1c	0	23	0.910417	25	1.48542	18	1.91389	26	2.44375	13	2.98958	7	3.67292	5	4.50556	3	5.48472	2	6.45625	4

## Sheet: L2
Origin	Target	time, d	unhatched eggs	time, d	unhatched eggs	time, d	unhatched eggs	time, d	unhatched eggs	time, d	unhatched eggs	time, d	unhatched eggs	time, d	unhatched eggs	time, d	unhatched eggs	time, d	unhatched eggs	time, d	unhatched eggs
H1	L2a	0	13	1.2375	10	1.81875	5	2.23472	3	2.75139	0	3.33681	0	3.99514	0			5.23958		6.23958
H1	L2b	0	25	1.26042	17	1.83681	18	2.23056	10	2.76181	8	3.34722	5	3.94931	2	4.87431	4	5.85694	0	6.83194	2
		0
H2	L2a	0	30	1.04514	31	1.63472	28	2.03472	18	2.55	5	3.13194	3	3.73333	1	4.65972	2	5.63958	0	6.62847	0
H2	L2b	0	27	1.05833	27	1.64167	24	2.02917	11	2.55139	4	3.15486	2	3.81042	1	4.66181	1	5.64097	0	6.63472	0
H2	L2c	0	29	1.02153	18	1.61528	11	2.01667	11	2.53333	3	3.12083	0	3.69306	0	4.63056	0	5.02222	0	6.02222
H3	L2a	0	8	0.916667	7	1.50972	5	1.90208	5	2.43194	1	3.01944	0	3.60694	1	4.5375	0	5.525	0	5.92292
H3	L2b	0	15	0.929167	18	1.49653	16	1.91944	14	2.42014	10	3.01111	3	3.60208	6	4.52708	3	5.52014	4	6.50347	3
H3	L2c	0	22	0.919444	17	1.48958	17	1.90625	15	2.42292	8	3.00903	2	3.60972	3	4.52708	3	5.51458	3	6.5	1
L1	L2a	0		0.913194	29	1.50208	20	1.90417	19	2.42153	10	3.00625	2	3.61597	8	3.91736		5.51806	2	6.49236	3
L1	L2b	0	28	1.09306	27	1.68681	23	2.07778	20	2.60347	5	3.20833	3	3.86319	5	4.71458	2	5.69444	2	6.68125	1
L1	L2c	0	40	1.11181	32	1.70278	31	2.09167	30	2.60625	5	3.19514	4	3.78542	5	4.71458	7	5.70486	5	6.69097	3
L2	L2a	0	18	0.954167	18	1.55	16	1.94097	9	2.45486	4	3.04931	3	3.65625	1	4.57708	3	5.56181	3	6.53472	3
L2	L2b	0	13	0.989583	6	1.57431	10	1.98958	4	2.50764	4	3.09236	4	3.67917	3	4.61528	3	5.58681	3	6.57222	1
L2	L2c	0	19	0.953472	19	1.55903	12	1.94375	4	2.45694	1	3.07014	2	3.72569	0	4.57222	0	4.96319	0	5.96319
L3	L2a	0	22	0.860417	22	1.47361	24	1.86389	22	2.37639	9	2.975	7	3.63125	7			4.87431		5.87431
L3	L2b	0	24	0.865972	26	1.45139	26	1.85556	26	2.37778	16	2.96458	6	3.62431	5			4.87014		5.87014
L3	L2c	0	26	0.865972	18	1.45069	13	1.85625	21	2.37569	5	2.95903	3	3.53889	5	4.47778	0	5.47222	1	6.45139	0

## Sheet: L3
Origin	Target	time, d	unhatched eggs	time, d	unhatched eggs	time, d	unhatched eggs	time, d	unhatched eggs	time, d	unhatched eggs	time, d	unhatched eggs	time, d	unhatched eggs	time, d	unhatched eggs	time, d	unhatched eggs	time, d	unhatched eggs
H1	L3a	0	23	1.18472	22	1.68819	18	2.14097	11	2.68403	4	3.20903	3	3.73542	4	4.72639	5	5.76111	4	6.78681	5
H1	L3b	0	36	1.18056	28	1.68472	21	2.12292	18	2.66458	1	3.19861	5	3.63611	3	4.7125	1	5.78681	0	6.78403	1
		0
H2	L3a	0	31	1.01389	27	1.45347	24	1.92778	17	2.48681	6	3.02778	4	3.45625	3	4.53681	2	5.57569	2	6.58681	2
H2	L3b	0	25	1.00278	31	1.43403	28	1.92639	24	2.45556	6	2.97847	7	3.46597	6	4.51042	4	5.54931	5	6.575	4
H2	L3c	0	23	0.982639	25	1.44097	22	1.90833	14	2.46181	6	3.00208	4	3.41528	4	4.4875	4	5.5625	3	6.57431	2
H3	L3a	0	10	0.876389	13	1.32361	8	1.77847	6	2.35486	1	2.88542	0	3.31111	2	4.37431	1	5.45625	2	6.4625	0
H3	L3b	0	10	0.874306	12	1.31875	10	1.79792	8	2.33194	6	2.85208	4	3.38403	1	4.38889	2	5.40486	2	6.45903	2
H3	L3c	0	10	0.870833	9	1.35694	7	1.79167	3	2.33958	1	2.88958	2	3.30208	1	4.38333	1	5.45903	1	6.45556	1
L1	L3a	0	35	1.05556	31	1.54722	29	1.97014	26	2.55417	7	3.04653	3	3.59167	4	4.5875	3	5.62639	3	6.63819	3
L1	L3b	0	23	1.06042	21	1.50278	24	1.99653	20	2.55	11	3.07778	7	3.49931	4	4.56806	1	5.60764	3	6.63611	2
L1	L3c	0	39	1.04514	31	1.51111	34	1.96042	19	2.52639	4	3.08125	5	3.50486	1	4.57153	3	5.60764	1	6.63333	1
L2	L3a	0	17	0.909722	14	1.4	7	1.86042	3	2.37292	3	2.92778	4	3.44931	0	4.4375	1	5.475	2	6.50903	1
L2	L3b	0	17	0.913889	13	1.37778	11	1.86736	9	2.41111	5	2.94167	3	3.36528	3	4.42986	1	5.46736	1	6.49722	1
L2	L3c	0	15	0.892361	15	1.33542	16	1.79792	13	2.36944	6	2.92153	3	3.34306	4	4.40417	1	5.43958	0	6.48542	0
L3	L3a	0	13	0.794444	14	1.26875	12	1.71736	9	2.30694	6	2.80625	0	3.24306	0	4.31458	0	5.39375	0	6.40069	0
L3	L3b	0	17	0.794444	24	1.25625	18	1.74653	18	2.30903	11	2.81944	4	3.34861	4	4.33819	2	5.37569	4	6.39792	3
L3	L3c	0	21	0.793056	19	1.30417	14	1.74306	15	2.28681	9	2.83611	2	3.28264	5	4.34444	2	5.3875	2	6.39514	3
